# Supplementary material for: The reciprocal relationship between non-alcoholic fatty liver disease and hypothyroidism: A systematic review and meta-analysis of about 39 million individuals
Source: PLoS One. 2025 Dec 18;20(12):e0338413. doi: 10.1371/journal.pone.0338413 (PMC12714247; doi:10.1371/journal.pone.0338413)
Supplement: S2 File — (XLSX) [file pone.0338413.s026.xlsx]

## Sheet: NAFLD
Study	NAFLD	NAFLD.hypo	NAFLD.no	Control	Control.hypo	Control.no	Type	Age	BMI	location	design
Ludwig et al. 2015	349	16	333	927	46	881	unspecified	40.6	25.6	Germany	Cross-sectional
Padagala et al. 2011	233	49	184	430	41	389	unspecified	50.8	34.7	USA	Case-control
Labenz et al. 2021	57483	2242	55241	57483	1954	55529	unspecified	54.7		Germany	Case-control
Loosen et al. 2021	40582	3247	37335	40582	2435	38147	unspecified			Germany	Cohort
Gokmen et al. 2016	69	36	33	46	18	28	unspecified	48.2	30.2	Turkey	Case-control
Assem et al. 2018	60	22	38	30	3	27	Sub Clinical	34.8	28.6	Egypt	Cross-sectional
Disessa et al. 2023	1137	179	958	1138	84	1054	Sub Clinical	10.6		Italy	Cohort
Parikh et al. 2015	500	22	478	300	4	296	Sub Clinical	43.3	28.4	India	Case-control
Ding et al. 2015	270	3	267	884	13	871	Sub Clinical	33.6	30.3	China	Cross-sectional
Eshraghiyan et al. 2013	127	9	118	705	43	662	Sub Clinical	38.7	24.4	Iran	Cross-sectional
Kassem et al. 2016	60	13	47	60	0	60	Sub Clinical	36.1		Egypt	Case-control
Lee et al. 2015	2348	143	2205	16196	1160	15036	Sub Clinical	38	22.5	South Korea	Cohort
Sheikhi et al. 2022	744	86	658	182	11	171	Sub Clinical	53.1	27.1	Iran	Cross-sectional
Parikh et al. 2015	500	62	438	300	0	300	Overt	43.3	28.4	India	Case-control
Ding et al. 2015	270	1	269	884	2	882	Overt	36.4	28.2	China	Cross-sectional
Eshraghiyan et al. 2013	127	7	120	705	35	670	Overt	38.7	24.4	Iran	Cross-sectional
Lee et al. 2015	2348	24	2324	16196	175	16021	Overt	38	22.5	South Korea	Cohort
Sheikhi et al. 2022	744	29	715	182	3	179	Overt	53.1	27.1	Iran	Cross-sectional
Liangpunsakul et al. 2003	174	26	148	442	32	410	unspecified	49		USA	Case-control

## Sheet: HYPO
Study	Hypo	Hypo.NAFLD	Hypo.no	Control	Control.NAFLD	Control.no	Type	Sub	Age	BMI	location	design
Bano et al. 2016	536	155	381	4664	1035	3629	unspecified	NAFLD			Netherlands	Cohort
Gokmen et al. 2016	54	33	21	61	36	25	unspecified	NAFLD	48.2	30.2	Turkey	Case-control
Pagadala et al. 2011	52	42	10	194	126	68	unspecified	NASH	50.3	36.3	USA	Case-control
Grewal et al. 2020	100	63	37	100	28	72	unspecified	NAFLD	45	26.7	India	cross-sectional
Wang et al. 2024	399	66	333	1852	165	1687	Sub Clinical	NAFLD	49.3	22.4	China	Cohort
Chung et al. 2013	2189	654	1535	2324	453	1871	Sub Clinical	NAFLD	48.5	23	South Korea	cross-sectional
Lee et al. 2015	1303	143	1160	17052	2181	14871	Sub Clinical	NAFLD	34.6	22.6	South Korea	Cohort
Patel et al. 2023	25	25	0	55	18	37	Sub Clinical	NAFLD	49.4	27.4	India	cross-sectional
Popescu et al. 2020	116	35	81	124	23	101	Sub Clinical	NAFLD	41.5	23.3	Romania	Case-control
Bayyigit et al. 2024	30	22	8	33	22	11	Sub Clinical	NASH	41.6	24.9	Turkey	cross-sectional
Elshinshawy et al. 2023	30	17	13	30	0	30	Sub Clinical	NASH	30	27.1	Egypt	cross-sectional
Kim et al. 2018	84	25	59	282	177	105	Sub Clinical	NAFLD	52.2	27.5	USA	cross-sectional
Kim et al. 2018	59	34	25	282	105	177	Sub Clinical	NASH	52.3	27.4	USA	cross-sectional
Tahara et al. 2019	70	24	46	70	10	60	Sub Clinical	NAFLD	68.7	23.9	Japan	cross-sectional
Kim et al. 2020	448	201	247	8287	2660	5627	Sub Clinical	NAFLD	41.3	26.5	USA	cross-sectional
Fan et al. 2023	829	232	597	14789	4057	10732	Sub Clinical	NAFLD	46.3	26.2	China	Cohort
Chen et al. 2022	414	177	237	8555	2190	6365	Sub Clinical	NAFLD	40.9	26.5	USA	cross-sectional
Chung et al. 2013	135	49	86	2324	453	1871	Overt	NAFLD	48.8	22.8	South Korea	cross-sectional
Lee et al. 2015	189	24	165	17052	2181	14871	Overt	NAFLD	34.6	22.6	South Korea	Cohort
Patel et al. 2023	62	59	3	55	18	37	Overt	NAFLD	51.5	27.8	India	cross-sectional
Popescu et al. 2020	8	3	5	124	23	101	Overt	NAFLD	42.3	23.2	Romania	Case-control
Bayyigit et al. 2024	30	17	13	33	22	11	Overt	NASH	41.3	24.7	Turkey	cross-sectional
Elshinshawy et al. 2023	30	22	8	30	0	30	Overt	NASH	30	27.2	Egypt	cross-sectional
Posadas-Romero et al. 2014	133	37	96	620	197	423	Sub Clinical	NAFLD	52.5	28.2	Other	cross-sectional

## Sheet: TSH
Study	NAFLD	NAFLD.TSH	NAFLD.TSH.SD	Control	Control.TSH	Control.TSH.SD	Age	BMI	location	design
Ding et al. 2015	270	2.22	2.13	884	1.61	1.2	33.6	30.3	China	Cross-sectional
Eshraghiyan et al. 2013	127	2.02	1.35	705	2.29	1.47	38.7	24.4	Iran	Cross-sectional
Lee et al. 2015	2348	2.3	4.3	16196	2.3	2.6	38	22.6	South Korea	Cohort
Ludwig et al. 2015	349	1.8	1.4	927	1.8	3.5	40.7	25.6	Germany	Cross-sectional
Sheikhi et al. 2022	744	5.87	14.62	182	2.93	5.07	53.1	27.1	Iran	Case-control
Gokmen et al. 2016	69	13.81	20.3	46	9.51	10.33	48.2	30.2	Germany	Cohort
Assem et al. 2018	60	3.38	2.95	30	1.96	1.92	34.8	28.6	Egypt	Cross-sectional
Disessa et al. 2023	1137	3.04	1.57	1138	2.8	1.34	10.6		Italy	Cohort
Kassem et al. 2016	60	4.45	1.39	60	2.31	0.81	36.1		Egypt	Case-control
Kaltenbach et al. 2016	99	2.8	1.1	233	2.5	1.4	14		Germany	Cross-sectional
Wang et al. 2024	306	3.06	2.67	2595	2.47	2.27	49.5	22.4	China	Cohort

## Sheet: FT4, FT3
Study	NAFLD	NAFLD.FT3	NAFLD.FT3.SD	NAFLD.FT4	NAFLD.FT4.SD	Control	Control.FT3	Control.FT3.SD	Control.FT4	Control.FT4.SD	Age	BMI	location	design
Ding et al. 2015	270	4.43	1.23	12.69	2.84	884	4.26	0.93	12.97	2.86	33.6	30.3	China	Cross-sectional
Eshraghiyan et al. 2013	127	3.8	0.73	15.84	2.76	705	4.09	1.64	16.51	5.63	38.7	24.4	Iran	Cross-sectional
Gokmen et al. 2016	69	4.38	0.8	9.27	2.57	46	4.47	0.532	10.3	2.06	48.2	30.2	Germany	Cohort
Assem et al. 2018	60	2.8	0.8	13.39	2.45	30	2.64	0.553	14.03	3.35	34.8	28.6	Egypt	Cross-sectional
Disessa et al. 2023	1137	5.67	1.34	13.09	2.8	1138	5.35	0.88	12.88	20.6	10.6		Italy	Cohort
Kassem et al. 2016	60	4.79	1.37	11.97	2.32	60	5.13	0.49	19.05	2.57	36.1		Egypt	Case-control
Sheikhi et al. 2022	744	5.41	1.17	16.22	3.73	182	5.44	0.8	16.6	3.09	53.1	27.1	Iran	Cross-sectional

## Sheet: Recovery sheet
Study	NAFLD	NAFLD.hypo	NAFLD.no	NAFLD.TSH	NAFLD.TSH.SD	Control	Control.hypo	Control.no	Control.TSH	Control.TSH.SD	Type	NAFLD.FT3	NAFLD.FT3.SD	NAFLD.FT4	NAFLD.FT4.SD	Control.FT3	Control.FT3.SD	Control.FT4	Control.FT4.SD
Parikh et al. 2015	500	84	416			300	4	296			Total
Ding et al. 2015	270	4	266	2.22	2.13	884	15	869	1.61	1.2	Total	4.43	1.23	12.69	2.84	4.26	0.93	12.97	2.86
Eshraghiyan et al. 2013	127	16	111	2.02	1.35	705	78	627	2.29	1.47	Total	3.8	0.73	15.84	2.76	4.09	1.64	16.51	5.63
Lee et al. 2015	2348	167	2181	2.3	4.3	16196	1335	14861	2.3	2.6	Total
Ludwig et al. 2015	349	16	333	1.8	1.4	927	46	881	1.8	3.5	Total
Padagala et al. 2011	233	49	184			430	41	389			Total
Sheikhi et al. 2022	744	115	629	5.87	14.62	182	14	168	2.93	5.07	Total
Labenz et al. 2021	57483	2242	55241			57483	1954	55529			Total
Loosen et al. 2021	40582	3247	37335			40582	2435	38147			Total
Gokmen et al. 2016	69	36	33	13.81	20.3	46	18	28	9.51	10.33	Total	4.38	0.8	9.27	2.57	4.47	0.532	10.3	2.06
Assem et al. 2018	60	22	38	3.38	2.95	30	3	27	1.96	1.92	Sub	2.8	0.8	13.39	2.45	2.64	0.553	14.03	3.35
Disessa et al. 2023	1137	179	958	3.04	1.57	1138	84	1054	2.8	1.34	Sub	5.67	1.34	13.09	2.8	5.35	0.88	12.88	20.6
Parikh et al. 2015	500	22	478			300	4	296			Sub
Ding et al. 2015	270	3	267	2.22	2.13	884	13	871	1.61	1.2	Sub
Eshraghiyan et al. 2013	127	9	118	2.02	1.35	705	43	662	2.29	1.47	Sub
Kassem et al. 2016	60	13	47	4.45	1.39	60	0	60	2.31	0.81	Sub	4.79	1.37	11.97	2.32	5.13	0.49	19.05	2.57
Lee et al. 2015	2348	143	2205	2.3	4.3	16196	1160	15036	2.3	2.6	Sub
Sheikhi et al. 2022	744	86	658	5.87	14.62	182	11	171	2.93	5.07	Sub	5.41	1.17	16.22	3.73	5.44	0.8	16.6	3.09
Parikh et al. 2015	500	62	438			300	0	300			Overt
Ding et al. 2015	270	1	269	2.22	2.13	884	2	882	1.61	1.2	Overt
Eshraghiyan et al. 2013	127	7	120	2.02	1.35	705	35	670	2.29	1.47	Overt
Lee et al. 2015	2348	24	2324	2.3	4.3	16196	175	16021	2.3	2.6	Overt
Sheikhi et al. 2022	744	29	715	5.87	14.62	182	3	179	2.93	5.07	Overt
Kaltenbach et al. 2016	99			2.8	1.1	233			2.5	1.4	Null
Wang et al. 2024	306			3.06	2.67	2595			2.47	2.27	Null
